# Supplementary material for: Genome-Wide Identification of the CYP716 Gene Family in Platycodon grandiflorus (Jacq.) A. DC. and Its Role in the Regulation of Triterpenoid Saponin Biosynthesis
Source: Plants (Basel). 2024 Jul 16;13(14):1946. doi: 10.3390/plants13141946 (PMC11281222; doi:10.3390/plants13141946)
Supplement: Supplementary file 1 [file plants-13-01946-s001.zip › Supplementary Table S1.xlsx]

## Sheet: ST1
Supplementary Table S1. Prediction of physicochemical properties of PgCYP716 family proteins.
Gene model ID	Name	Peptide residue (AA)	CDS length (bp)	MW	PI	Clan	Family	Subfamily
evm.model.Chr8.1864	PgCYP716S9	484	1452	54733	9.16	85	CYP716	CYP716S
evm.model.Chr8.1867	PgCYP716S6	481	1443	54128	9.3	85	CYP716	CYP716S
evm.model.Chr8.1861	PgCYP716S4	219	657	24887	6.5	85	CYP716	CYP716S
evm.model.Chr5.2201	PgCYP716S10	479	1437	54771	9.2	85	CYP716	CYP716S
evm.model.Chr9.26	PgCYP716D58	504	1512	57534	9.12	85	CYP716	CYP716D
evm.model.Chr1.1006	PgCYP716BW2	552	1656	62701	7.2	85	CYP716	CYP716BW
evm.model.Chr5.597	PgCYP716BWv3	485	1455	54751	9.12	85	CYP716	CYP716BWv
evm.model.Chr5.601	PgCYP716BV1	520	1560	57972	8.76	85	CYP716	CYP716BV
evm.model.Chr9.1146	PgCYP716A402	479	1437	54254	8.77	85	CYP716	CYP716A
evm.model.Chr8.1993	PgCYP716A401	481	1443	54328	9.1	85	CYP716	CYP716A
evm.model.Chr8.1469	PgCYP716A400	478	1434	54258	8.91	85	CYP716	CYP716A
evm.model.Chr8.1390	PgCYP716A399	478	1434	54230	9	85	CYP716	CYP716A
evm.model.Chr2.426	PgCYP716A398	483	1449	54792	8.97	85	CYP716	CYP716A
evm.model.Chr1.644	PgCYP716A264	484	1452	55776	9.11	85	CYP716	CYP716A
evm.model.Chr8.1994	PgCYP716A141	481	1443	54169	9.02	85	CYP716	CYP716A
evm.model.Chr9.1147	PgCYP716A140	480	1440	54209	9.17	85	CYP716	CYP716A
evm.model.Chr8.1995	PgCYP716A	96	288	10995.5	6.82	85	CYP716	CYP716A
evm.model.Chr8.1868	PgCYP716S7	224	672	25424.2	5.9	85	CYP716	CYP716S
evm.model.Chr8.1862	PgCYP716S5	386	1158	44551.1	5.88	85	CYP716	CYP716S
evm.model.Chr1.2460	PgCYP716A291	168	504	19792.9	8.65	85	CYP716	CYP716A
evm.model.Chr1.2461	PgCYP716A391	323	969	36828.9	8.93	85	CYP716	CYP716A
evm.model.Chr1.2462	PgCYP716U	154	462	17662.5	8.95	85	CYP716	CYP716U
