# Supplementary material for: Genome-Wide Identification of the CYP716 Gene Family in Platycodon grandiflorus (Jacq.) A. DC. and Its Role in the Regulation of Triterpenoid Saponin Biosynthesis
Source: Plants (Basel). 2024 Jul 16;13(14):1946. doi: 10.3390/plants13141946 (PMC11281222; doi:10.3390/plants13141946)
Supplement: Supplementary file 1 [file plants-13-01946-s001.zip › Supplementary Table S2.xlsx]

## Sheet: ST1
Supplementary Table S2. Primers design of qRT-PCR and vector construction.
Primers design of qRT-PCR
Name	F	R
18s	TGACGTTGAAGCTCGCAAGTACAC	TCATCAGGCAAGGCAAGAAGTTCC
PgHMGS	CAGCTCCGTTGATGAGGTTG	AGATGCGGTGTACATGTTGC
PgSS	GGCAGACGTTTATGGTGCTT	TCCGGAGTCTCTGCAAGTTT
PgGGPS2	TATTGGCGTTGAGCAACTGG	CAACCCAATGCACCTAGCAA
PgMCS	AAGTCCCTTCCGTTTCGAGT	AAGCAACACATCACCATCGG
PgSE	CTGAGCTTCATGGTGCCTTC	CAAGATTGCACCTGGAGTGG
PgCYP716A264	GGACTGCAAACTCGACTCAC	GCCCGTTTCCTTCGAATCTC
PgCYP716A391	TCAAGACATCGCTGATCGGA	GGCCACCAAATCTGGACAAG
PgCYP716A291	GTGGGAGGACTTGGGAAAGA	TGTGCAATCCAATGCAGCTT
PgCYP716BWv3	AAATCAGCTGCCCGCATTAG	GCCTTCCTCATCGGTTTGTC
Primers design of vectors constraction
Name	F	R
pESC-PgbAS1-URA	aggagaaaaaaccccggatccATGTGGAAGCTTAAGGTGGCTG	atcttagctagccgcggtaccCTAGACGCTCGTGGTCAAGAACA
pESC-PgCYP716A264-TRP	aggagaaaaaaccccggatccATGCTTGACGCTGACATGGAG	caacttctgttccatgtcgacTTAATGGGGATAAATGCGAACC
pESC-PgCYP716A391-TRP	aggagaaaaaaccccggatccATGGGGCTACTCACCATTCTCTC	caacttctgttccatgtcgacTCAAATACTAACATTCATACCTCGTAGG
pESC- PgCYP716A291-TRP	aggagaaaaaaccccggatccATGCATGTGTTGGCAAAAGAGC	caacttctgttccatgtcgacCTAGACGAGATGAGGATGGAGGC
pESC-PgCYP716BWv3-TRP	aggagaaaaaaccccggatccATGTATATGCTTTTATCATCTCTTCTTGTT	caacttctgttccatgtcgacTCAGGTTTCATTAGGCAAGAGCC
pCAMBIA1300-PgCYP716A264-GFP	actcttgacgagctcggtaccATGCTTGACGCTGACATGGAG	catgtcgactctagaggatccATGGGGATAAATGCGAACCG
pCAMBIA1300-PgCYP716A391-GFP	actcttgacgagctcggtaccATGGGGCTACTCACCATTCTCTC	catgtcgactctagaggatccAATACTAACATTCATACCTCGTAGGACTT
pCAMBIA1300-PgCYP716A291-GFP	actcttgacgagctcggtaccATGCATGTGTTGGCAAAAGAGC	catgtcgactctagaggatccGACGAGATGAGGATGGAGGCG
pCAMBIA1300-PgCYP716BWv3-GFP	actcttgacgagctcggtaccATGTATATGCTTTTATCATCTCTTCTTGTT	catgtcgactctagaggatccGGTTTCATTAGGCAAGAGCCG
